# Supplementary material for: An intracellular complement system drives metabolic and proinflammatory reprogramming of vascular fibroblasts in pulmonary hypertension
Source: JCI Insight. 2025 Feb 13;10(6):e184141. doi: 10.1172/jci.insight.184141 (PMC11949053; doi:10.1172/jci.insight.184141)
Supplement: Supporting data values [file jciinsight-10-184141-s254.xlsx]

## Sheet: Figure 2
	Figure 2: Human IPAH fibroblasts exhibit elevated expression of complement genes (C3, CFD, and CFB) and increased production of activated C3 fragments (C3d and C3a).
	A)	C3_mRNA (qRT-PCR)			C)	C3 (Total)_Western blot analysis			F)	CFD_Western blot analysis
		CO-Fibs	IPAH-Fibs			CO-Fibs	IPAH-Fibs			CO-Fibs	IPAH-Fibs
		1.57074	2.11317			0.862561	1.04677			0.887228	1.73992
		0.57657	1.48727			1.05908	0.980685			0.850404	1.43903
		0.940488	1.52168			1.14604	1.12938			1.15473	1.31626
		0.9122	1.5389			0.932315	1.11693			1.10764	1.32445
	D)	CFD_mRNA (qRT-PCR)				C3d_Western blot analysis				CFB (Total)_Western blot analysis
		CO-Fibs	IPAH-Fibs			CO-Fibs	IPAH-Fibs			CO-Fibs	IPAH-Fibs
		1.64825	3.28914			0.399801	2.21174			0.61232	1.6276
		0.860593	2.2148			0.812162	3.57695			0.778281	1.26432
		0.704983	2.76894			1.17351	2.97239			1.24401	1.43987
		1.27128	2.55762			1.61453	2.18562			1.36539	1.70013
		CFB_mRNA (qRT-PCR)				C3a_Western blot analysis				CFBb_Western blot analysis
		CO-Fibs	IPAH-Fibs			CO-Fibs	IPAH-Fibs			CO-Fibs	IPAH-Fibs
		1.8356	2.25574			0.57117	2.79615			0.600507	2.08558
		0.489893	1.91019			0.518729	1.53949			0.650332	1.21071
		0.637194	3.07372			1.75779	2.99982			1.17805	1.58058
		1.03731	2.16684			1.15231	1.61637			1.57111	1.83473

## Sheet: Figure 3
	Figure 3: Bovine fibroblasts show increased expression of complement genes (C3, CFD, and CFB) and increased production of activated C3 fragments (C3d and C3a).
	A)	C3_mRNA (qRT-PCR)			C)	C3 (Total)_Western blot analysis			F)	CFD_Western blot analysis
		CO-Fibs	PH-Fibs			CO-Fibs	PH-Fibs			CO-Fibs	PH-Fibs
		0.842558	4.23842			1.17206	1.46955			0.685635	3.21809
		1.67766	4.14408			0.888073	1.23217			0.376291	3.98597
		0.743708	2.22212			1.19519	2.00191			0.378368	5.12956
		0.736076	2.78771			0.744675	1.60878			2.55971	3.35452
	D)	CFD_mRNA (qRT-PCR)				C3b_Western blot analysis				CFB (Total)_Western blot analysis
		CO-Fibs	PH-Fibs			CO-Fibs	PH-Fibs			CO-Fibs	PH-Fibs
		0.234418	8.40941			1.19064	1.49811			0.892234	1.61793
		1.96518	16.6846			1.10027	1.55828			0.631483	2.74173
		0.857306	7.66954			0.90183	1.94299			0.508626	1.96121
		0.943092	3.03056			0.807262	1.43153			1.96766	2.93815
		CFB_mRNA (qRT-PCR)				C3d_Western blot analysis				CFBb_Western blot analysis
		CO-Fibs	PH-Fibs			CO-Fibs	PH-Fibs			CO-Fibs	PH-Fibs
		1.409	28.129			1.23855	1.49482			0.785159	3.42579
		0.964	1.731			0.75773	1.60998			0.734259	5.74724
		0.733	3.784			0.847996	1.99089			0.127095	2.59907
		0.894	31.73			1.15573	2.72125			2.35349	7.66408
						C3a_Western blot analysis
						CO-Fibs	PH-Fibs
						0.386039	3.34742
						0.904423	2.03658
						1.67542	4.29132
						1.03412	2.22144

## Sheet: Figure 4
	Figure 4: CFD regulates the activation of C3 in bovine pulmonary artery adventitial fibroblasts.
	A)	CFD_mRNA (qRT-PCR)			C)	CFD_Western blot analysis			F)	CFD_Western blot analysis
		Src-sh	CFD-sh2			Src-sh	CFD-sh2			Vector	CFD-Exp
		0.69482	0.0889033			0.959931	0.475995			0.513996	213.22
		1.05587	0.182517			0.997324	0.51192			1.39911	199.658
		1.34436	0.273697			0.781518	0.176097			1.0869	184.007
		0.904955	0.119624			1.26123	0.222474
	D)	CFD-mRNA (qRT-PCR)				CFB_Western blot analysis				CFB_Western blot analysis
		Vector	CFD-Exp			Src-sh	CFD-sh2			Vector	CFD-Exp
		0.428502	188.863			0.967343	3.50064			0.943242	1.69516
		1.88792	168.819			2.00213	3.92091			1.14149	1.90703
		0.683582	206.841			1.02063	3.29801			0.915263	2.08357
						0.00989167	2.32623
						CFBb_Western blot analysis				CFBb_Western blot analysis
						Src-sh	CFD-sh2			Vector	CFD-Exp
						1.22652	0.0565978			1.02439	3.07341
						1.1413	0.162508			0.956041	2.99717
						1.21276	0.904675			1.01957	2.58717
						0.419419	0.494964
						C3a_Western blot analysis				C3a_Western blot analysis
						Src-sh	CFD-sh2			Vector	CFD-Exp
						1.07502	0.205291			1.85453	232.527
						0.923598	0.164568			0.818717	215.707
						1.00119	0.476197			0.326752	38.3244
						1.00019	0.15264

## Sheet: Figure 5   
	Figure 5: CFD is localized in the cytoplasmic region of adventitial fibroblasts and interacts and activates CFB (CFBb)
	(B)	CFD_Western blot analysis
		CO-Fibs	PH-Fibs
		1.27798	1.68759
		1.2071	1.76352
		0.906766	1.86231
		0.608151	1.67992

## Sheet: Figure 6  
	Figure 6: C3aR1 expression localized on the cell membrane and mitochondria in pulmonary vascular fibroblasts.
	A)	C3aR1_mRNA (qRT-PCR)			C)	C3aR1_Western blot analysis			E)	Mitochondrial C3aR1_Western blot analysis
		CO-Fibs	IPAH-Fibs			CO-Fibs	IPAH-Fibs			CO-Fibs	PH-Fibs
		0.691985	5.0879			0.514489	2.66642			1.56694	1.15595
		0.589043	3.01867			1.00891	2.951			0.323131	0.823233
		1.63313	2.93413			1.17983	2.37078			0.846383	2.12866
		1.08584	2.80709			1.29677	2.33168			1.26354	1.57858
		C3aR1_mRNA (qRT-PCR)				C3aR1_Western blot analysis				Mitochondrial C3a_Western blot analysis
		CO-Fibs	PH-Fibs			CO-Fibs	PH-Fibs			CO-Fibs	PH-Fibs
		1.55	1.052			0.437337	0.616359			0.800226	1.63528
		0.665	1.694			0.475509	1.31805			0.894013	1.6856
		1.059	1.856			1.52941	1.48248			0.800687	1.62891
		0.726	0.871			1.55775	1.60066			1.50507	2.52149
										Membrane C3aR1_Western blot analysis
										CO-Fibs	PH-Fibs
										1.95961	2.1426
										0.960987	0.830632
										0.932143	4.30758
										0.147262	3.7012

## Sheet: Figure 7
	Figure 7: CFD Knockdown reduced the altered metabolic reprogramming in bovine PH fibroblasts.
																									(D)					(E)
(B)	Metabolomics analysis of CO-Fibs, PH-Fibs-Scr-sh, and PH-Fibs-CFDsh													(C)		Seahorse XF Cell Mito Stress Test										CFD_mRNA (qRT-PCR)					GLUT1_mRNA (qRT-PCR)
	CO-Fibs				PH-Fibs											PH-Scr-sh				PH-CFD-sh						CO-Scr-sh	PH-Scr-sh	PH-CFD-sh			DMSO	C3aR1_I
	CO	CO	CO	CO	Scr-sh	Scr-sh	Scr-sh	Scr-sh	CFD-sh	CFD-sh	CFD-sh	CFD-sh			Basal Respiration	9.05	9.69	8.73	8.30667	6.074	6.074	7.63	7.264			1.01753	49.6146	2.21833			0.41405	0.110117
L-arginine	447497	561809	414453	417425	374381	383442	349287	325031	453750	405733	318963	362782			ATP-Production Coupled Respiration	8.2275	8.82	7.7475	7.60333	5.528	5.528	6.9825	6.698			0.407792	58.9227	13.782			0.397971	0.179869
L-asparagine	142710	98046.9	93812.7	122276	81440.6	52232.7	75697.2	75805	85613.3	87493.3	127979	92765.8			Spare Respiratory Capacity	3.2675	2.924	2.5025	2.93667	4.595	4.595	3.765	4.15			1.32392	32.5152	5.61134			1.10114	0.774647
L-methionine	859316	779473	1.0532e+06	875961	516953	670269	799944	764465	835800	870400	928340	925686			Maximal Respiration	12.3175	12.61	11.2325	11.2433	8.862	8.862	11.3975	9.632			1.25076	47.1096	6.90302			2.08684	1.09545
L-phenylalanine	859316	990273	806477	904422	575418	715558	759176	758050	719152	669800	761968	748238
L-threonine	1.51884e+06	1.45109e+06	1.55054e+06	1.90793e+06	853383	839346	1.06549e+06	1.46478e+06	902150	867000	1939375	1.64632e+06
L-tyrosine	3160000	3108086	3461903	2972575	2512967	2707244	2710556	2811950	2878747	2697333	3445590	2987037														HK2_mRNA (qRT-PCR)					HK2_mRNA (qRT-PCR)
L-valine	2854194	2755117	3062077	2909328	2000117	2324808	2269815	2608805	1797879	1904000	2835228	2523701														CO-Scr-sh	PH-Scr-sh	PH-CFD-sh			DMSO	C3aR1_I
ADP	373084	301004	210640	357341	452334	402564	445148	416981	473014	448800	403626	656557														1.05488	1.40474	1.07798			1.02395	0.737543
AMP	3.41484e+06	1.58836e+06	943003	1.93955e+06	3.96946e+06	4.86096e+06	3.58102e+06	4.09497e+06	1.85139e+06	2.64067e+06	4.10517e+06	3.57853e+06														1.04479	1.46095	0.507821			1.22351	0.678259
Adenine	1.38632e+06	1.30402e+06	2.18441e+06	1886847	956979	943006	1.3663e+06	1.36855e+06	1.57314e+06	1326000	1.4373e+06	1.12384e+06														0.734099	2.87235	1.09912			0.892307	0.60281
Guanine	115187	313750	182359	90125.9	85543.5	77795.5	161972	131509	173367	160933	179171	205051														1.16623	1.75535	0.494917			0.860238	0.854081
Cytidine	283381	335320	379346	188685	127187	193231	168583	142201	395962	301467	228393	108440
Inosine	3190581	5392578	4680882	3731530	1907804	2978974	2710556	3164780	5907318	4692000	2667871	1685754
Hypoxanthine	598361	662797	688480	525998	249245	209333	296398	232013	601434	519067	435129	335179														ACO1_mRNA (qRT-PCR)
Xanthine	288477	196094	288654	310961	266682	408603	528889	517484	645310	613133	543419	400243														CO-Scr-sh	PH-Scr-sh	PH-CFD-sh
5-6-Dihydrothymine	228335	258844	244771	249823	87184.6	97722.4	108863	81364.8	109157	111747	104352	132100														1.3858	3.93991	2.47033
UDP-glucose	1977548	1774648	1774835	1770896	2184743	2536154	1939259	2084906	2225946	2357333	2195333	2434978														0.43678	2.91363	2.52237
D-Glucose 6-phosphate	4077419	3049258	2603741	2951493	4061776	3753910	4176019	3795597	3670670	3978000	3179787	3391224														1.41024	4.53763	2.76735
Citrate	10499355	16766016	12774908	11068097	15590654	15096154	21155556	17962264	14447245	14960000	15554378	18336269
2-Oxoglutarate	327213	404934	323761	301474	411306	497167	544315	560252	385260	414800	522745	571776
Malate	8216000	11667578	9254494	9086381	12410981	13787821	12891667	11226415	9139220	9508667	11419670	10055373
Fumarate	314981	624559	552929	525998	739530	775942	704083	739874	562908	571200	700932	658528
D-Ribulose 5-phosphate	1.28439e+06	1.82367e+06	1.52129e+06	1886847	597984	684359	1.35528e+06	1272327	1.73367e+06	1.71133e+06	1.50622e+06	1.19284e+06
Ascorbate	101732	114715	120923	87596.1	134367	141904	125611	128302	48585.6	95200	111243	209980
gamma-L-Glutamylputrescine	102955	93830.9	86011.2	114897	114878	136872	133324	117610	162665	116733	127979	130128
Putrescine	148826	135305	143352	141250	35591.8	37337.8	106549	127233	60464.4	43180	65170.9	96610.4
N1-Acetylspermidine	3.08865e+06	2.05898e+06	1.90161e+06	3541791	1.00519e+06	958103	751463	1.13333e+06	1.02415e+06	1.06647e+06	916527	724578
UDP-N-acetyl-D-glucosamine	9643097	8481055	7245616	9581810	10257009	11674359	9453889	10061006	6891871	9225333	10238325	10351119
Phosphocreatine	130477	163738	121898	148629	303608	337147	209352	142201	314629	289000	157513	162660
N-Acetyl-L-citrulline	86135.5	88438.3	62899.4	82114.7	93543.9	102654	112389	102642	94174.6	86020	100414	111398
Hypotaurine	78286.4	31277	126774	132817	285145	132846	244611	246981	192630	138267	311088	190263
Indole-3-acetate	410800	873598	530500	299366	10031.4	30796.2	13552.8	20314.5	7608.88	15300	19295.3	22772.5
N-formyl kynurenine	32415.5	27060.9	30718.3	24982.3	43284.6	54849.4	34488	35710.7	61320.5	46693.3	26284.9	21589.5
Sphingosine	11824516	9687031	9059458	10541045	7549159	6873782	6655185	9889937	7501866	7004000	5887037	5205134
Choline	12130323	14903125	15505423	13176306	10154439	10054038	8263889	6725157	13484096	15640000	8348173	11336940
O-tetradecanoyl-L-carnitine (acyl-C14)	180426	307867	203813	100245	416435	395519	256732	336792	387400	343400	193938	183363
L-Palmitoylcarnitine (acyl-C16)	529045	1725625	1.0532e+06	471185	3.56944e+06	3.30103e+06	2.21472e+06	2.52327e+06	3.93821e+06	3.47933e+06	1.54559e+06	1.06469e+06
Hexadecenoyl-carnitine (acyl-C16:1)	96532.9	176484	73528.9	79795.7	346687	405583	231389	308994	341383	334333	143730	132100
Octadecanoyl-L-carnitine (acyl-C18)	472981	1.96094e+06	1.3165e+06	427966	2.43091e+06	2.90853e+06	2.5012e+06	2.45912e+06	2.96436e+06	2074000	1.47668e+06	1.07454e+06
O-octadecenoyl-L-carnitine (acyl-C18:1)	662581	1.35305e+06	601688	375261	2.68734e+06	2.80788e+06	2.17065e+06	2245283	2.37577e+06	1.85867e+06	1.3487e+06	1.03511e+06
acyl-C18:2 (Linoleoyl-CoA)	36187.1	182367	61534.1	26774.2	252322	262673	371324	291887	346734	357000	177202	165618
Octadecanoic acid (stearic acid)	64219355	68730859	57243290	62508396	69439953	74876923	79333333	71207547	71808160	64600000	61528395	63388284
Octadecenoic acid (Oleic acid)	47196129	35591016	30815809	48383396	28719626	30192308	30741667	33144654	34887422	30940000	31797874	32039179
Arachidonic acid (Eicosatetraenoic acid)	26503226	28433594	36276838	31623134	45028271	46496154	69526852	90238994	49334667	45900000	78756345	74823806
Dodecanedioic acid	103974	179426	172608	138088	308736	251603	415398	160377	345664	727600	190000	763025
Icosatrienoic acid	7217032	7745703	7060331	7990112	5590070	5625833	6875556	6618239	8122562	7797333	5808280	6190955
pentaenoic acid	7339355	10687109	12189798	6430037	14667523	18216026	14875000	15182390	22687526	21986667	10238325	9858209

## Sheet: Figure 8
	Figure 8: CFD knockdown decreased expression of proinflammatory genes in PH-Fibs.
(A)					(B)				(C)
	SDF1_mRNA (qRT-PCR)					MCP1_mRNA (qRT-PCR)				SDF1_mRNA (qRT-PCR)
	CO-Scr-sh	PH-Scr-sh	PH-CFD-sh			DMSO	CFD_I			DMSO	C3aR1_I
	0.940337	3.248	1.58068			0.567049	0.288523			1.2608	0.529711
	1.04952	4.4223	2.39256			0.604446	0.257899			0.70645	0.506559
	0.921631	3.65634	1.64788			1.07146	1.01518			1.32416	0.538833
	1.08851	3.57433	2.11632			1.75704	0.894761			0.708588	0.701319
	MCP1_mRNA (qRT-PCR)					SDF1_mRNA (qRT-PCR)				IL6_mRNA (qRT-PCR)
	CO-Scr-sh	PH-Scr-sh	PH-CFD-sh			DMSO	CFD_I			DMSO	C3aR1_I
	0.603236	5.77247	2.62725			0.341143	0.090762			0.852491	0.668975
	1.36803	5.37202	3.14462			0.299539	0.114736			1.12094	0.770528
	0.847719	3.19569	2.75082			1.49432	1.24074			0.875915	0.675973
	1.18101	5.48048	3.10123			1.865	1.12613			1.15066	0.529396
	IL33_mRNA (qRT-PCR)					IL6_mRNA (qRT-PCR)
	CO-Scr-sh	PH-Scr-sh	PH-CFD-sh			DMSO	CFD_I
	1.16196	14.437	4.7309			0.722689	0.621627
	0.722363	14.3055	4.04395			1.08102	0.603641
	1.04533	19.1882	10.4478			1.15759	0.59416
	1.07035	8.9052	2.22173			1.0387	0.684704
	IL13_mRNA (qRT-PCR)
	CO-Scr-sh	PH-Scr-sh	PH-CFD-sh
	0.793293	3.68475	2.46341
	0.707023	4.1667	2.79037
	1.45973	2.97317	2.66248
	1.03995	3.53919	2.72747
	IL-6_mRNA (qRT-PCR)
	CO-Scr-sh	PH-Scr-sh	PH-CFD-sh
	1.16611	3.25932	1.93711
	1.00788	3.5322	2.47624
	0.880811	2.85448	2.7203
	0.945195	4.31534	3.16547

## Sheet: Supplementary Figure 3
	Supplementary Figure 3: CFD knockdown reduced the altered metabolites in PH-Fibs.
(A)					(B)					(C)
	G6P_Peak Area (AU)					Malate_Peak Area (AU)					Hexadecenoyl-carnitine (acyl-C16:1)_Peak Area (AU)
	CO-Fibs	PH-Scr-sh	PH-CFD-sh			CO-Fibs	PH-Scr-sh	PH-CFD-sh			CO-Fibs	PH-Scr-sh	PH-CFD-sh
	4077419	4061776	3670670			8216000	12410981	9139220			96532.9	346687	341383
	3049258	3753910	3978000			11667578	13787821	9508667			176484	405583	334333
	2603741	4176019	3179787			9254494	12891667	11419670			73528.9	231389	143730
	2951493	3795597	3391224			9086381	11226415	10055373			79795.7	308994	132100
						Fumarate_Peak Area (AU)					Octadecanoic acid_Peak Area (AU)
						CO-Fibs	PH-Scr-sh	PH-CFD-sh			CO-Fibs	PH-Scr-sh	PH-CFD-sh
						314981	739530	562908			64219355	69439953	71808160
						624559	775942	571200			68730859	74876923	64600000
						552929	704083	700932			57243290	79333333	61528395
						525998	739874	658528			62508396	71207547	63388284
											O-octadecenoyl-L-carnitine_Peak Area (AU)
											CO-Fibs	PH-Scr-sh	PH-CFD-sh
											662581	2687336	2375769
											1353047	2807885	1858667
											601688	2170648	1348702
											375261	2245283	1035112

## Sheet: Supplementary Figure 4
		Supplementary Figure 4. Metabolic profiles and enrichment pathways analysis of CO-Fbis and PH-Fibs (treated with Scr-sh and CFD-sh).
	(A)
		CO-Fibs				PH-Fibs											(B)		Enrichment Ratio			P-value
		CO	CO	CO	CO	Scr-sh	Scr-sh	Scr-sh	Scr-sh	CFD-sh	CFD-sh	CFD-sh	CFD-sh						Scr-sh vs CO	CFD-sh vs CO		Scr-sh vs CO	CFD-sh vs CO
	L-alanine	204890	188250	151154	216091	193858	217385	142139	145409	181928	168867	157513	139987					Mitochondrial Beta-Oxidation of Long Chain Saturated Fatty Acids	3.41936	1.04564		0.003251	0.42491
	L-arginine	447497	561809	414453	417425	374381	383442	349287	325031	453750	405733	318963	362782					Phospholipid Biosynthesis	3.76886	0.962341		0.0044841	0.40309
	L-asparagine	142710	98046.9	93812.7	122276	81440.6	52232.7	75697.2	75805	85613.3	87493.3	127979	92765.8					Phenylalanine and Tyrosine Metabolism	2.99139	1.13132		0.0051658	0.35425
	L-aspartate	5596258	4529766	3286369	5238899	4697710	4015577	2853796	2983019	3017869	3003333	3406212	3884134					Catecholamine Biosynthesis	3.21287	0.805264		0.0087684	0.52801
	L-cysteine	385316	440230	523674	457481	411306	280788	774602	810440	333892	414800	754092	636840					Methionine Metabolism	2.46353	1.25353		0.00878	0.27578
	L-glutamate	3679871	3480664	3081581	4037220	3938692	3824359	3074167	3485535	3296112	3502000	3750771	4101015					Tryptophan Metabolism	2.52835	1.83844		0.0090846	0.087463
	L-glutamine	5728774	5706328	4817408	6683022	5036192	3904872	5057500	7911950	3296112	5270000	8791177	8369619					Phosphatidylethanolamine Biosynthesis	2.87106	0.736595		0.0099958	0.57437
	L-histidine	50763.9	192172	103369	144412	122058	181154	109965	164654	181928	210800	106321	110412					Phosphatidylcholine Biosynthesis	2.95639	0.755285		0.01122	0.5604
	L-leucine/isoleucine	5045806	5745547	5841351	4743470	4000234	4176603	4649815	5506289	4569610	4601333	6192218	5264284					Alpha Linolenic Acid and Linoleic Acid Metabolism	3.21777	3.88513		0.012188	0.0054044
	L-lysine	715587	768688	673852	663032	626703	800096	617037	641509	767309	740067	608393	603322					Purine Metabolism	2.29049	1.34215		0.013578	0.22732
	L-methionine	859316	779473	1.0532e+06	875961	516953	670269	799944	764465	835800	870400	928340	925686					Malate-Aspartate Shuttle	2.88317	1.92216		0.018071	0.083022
	L-phenylalanine	859316	990273	806477	904422	575418	715558	759176	758050	719152	669800	761968	748238					Betaine Metabolism	2.3719	1.02233		0.018676	0.39775
	L-proline	361871	293160	473939	347854	533364	439801	254528	250189	388470	396667	332746	291803					Urea Cycle	1.97956	1.44743		0.019366	0.18907
	L-serine	304787	261785	344240	430075	222577	174109	210454	405220	139122	187000	470569	350952					Arginine and Proline Metabolism	1.97536	1.6638		0.020491	0.10562
	L-threonine	1.51884e+06	1.45109e+06	1.55054e+06	1.90793e+06	853383	839346	1.06549e+06	1.46478e+06	902150	867000	1939375	1.64632e+06					Pantothenate and CoA Biosynthesis	2.25206	1.11396		0.023327	0.36114
	L-tryptophan	3700258	3500273	3764210	3720989	3118131	3723718	3404722	3603145	3199797	3241333	3740926	4140448					Threonine and 2-Oxobutanoate Degradation	2.45121	1.36756		0.023379	0.25984
	L-tyrosine	3160000	3108086	3461903	2972575	2512967	2707244	2710556	2811950	2878747	2697333	3445590	2987037					Glycine and Serine Metabolism	2.05488	1.25822		0.023401	0.28214
	L-valine	2854194	2755117	3062077	2909328	2000117	2324808	2269815	2608805	1797879	1904000	2835228	2523701					Plasmalogen Synthesis	2.59695	1.81667		0.024635	0.11631
	ATP	495406	184328	154079	499646	383612	320038	179602	303648	271822	213067	279585	624025					Citric Acid Cycle	2.33844	1.83711		0.025525	0.079518
	ADP	373084	301004	210640	357341	452334	402564	445148	416981	473014	448800	403626	656557					Aspartate Metabolism	1.94771	1.28881		0.026421	0.27049
	AMP	3.41484e+06	1.58836e+06	943003	1.93955e+06	3.96946e+06	4.86096e+06	3.58102e+06	4.09497e+06	1.85139e+06	2.64067e+06	4.10517e+06	3.57853e+06					Pyruvate Metabolism	2.05341	1.16968		0.030923	0.33001
	Adenosine	2028516	2039375	3286369	2856623	1415467	1449231	2335926	2020755	2589802	1904000	2293779	1587172					Propanoate Metabolism	2.30099	1.57945		0.031113	0.16926
	Adenine	1.38632e+06	1.30402e+06	2.18441e+06	1886847	956979	943006	1.3663e+06	1.36855e+06	1.57314e+06	1326000	1.4373e+06	1.12384e+06					Ammonia Recycling	1.86245	1.35146		0.032917	0.23268
	GDP	488271	121578	80257.6	357341	294376	191218	256731	165723	162665	180200	153575	425875					Pentose Phosphate Pathway	2.37239	1.77264		0.032975	0.11195
	Guanosine	106013	389246	167732	101510	48823.4	73065.4	117898	134717	219384	97126.7	142746	121256					Carnitine Synthesis	2.03346	2.00462		0.034497	0.063761
	Guanine	115187	313750	182359	90125.9	85543.5	77795.5	161972	131509	173367	160933	179171	205051
	CDP	129458	16079.7	6436.21	65986.9	136418	88564.1	68094.4	88742.1	42164.6	24480	55326.3	160689
	CMP	198774	80790.6	42908.1	168657	106673	118756	56304.6	59339.6	89894	100867	78953.2	73443.7
	Cytidine	283381	335320	379346	188685	127187	193231	168583	142201	395962	301467	228393	108440
	UTP	117226	10000.8	3325.38	53126.9	48207.9	52434	39556.5	39559.7	40345.3	33093.3	30911.9	114355
	UDP	813445	560828	521723	637733	867743	802109	642380	706730	617486	566667	657616	1.23228e+06
	UMP	131497	78731.6	25159.7	77792.9	106673	120769	115694	152893	52545.2	77860	170311	109426
	Uracil	42099.3	77751.2	99468.8	42691.2	29745.3	33815.4	50244.4	41270.4	95030.8	70153.3	39673.5	51854.2
	Inosine	3190581	5392578	4680882	3731530	1907804	2978974	2710556	3164780	5907318	4692000	2667871	1685754
	Hypoxanthine	598361	662797	688480	525998	249245	209333	296398	232013	601434	519067	435129	335179
	Xanthine	288477	196094	288654	310961	266682	408603	528889	517484	645310	613133	543419	400243
	3',5'-Cyclic AMP	4821.55	7069.18	3666.69	6398.41	5138.76	5766.73	8605.46	6757.23	4387.68	6392	5207.76	7472.52
	5-6-Dihydrothymine	228335	258844	244771	249823	87184.6	97722.4	108863	81364.8	109157	111747	104352	132100
	4-Pyridoxate	123342	142168	147253	150737	245142	251603	82528.7	110126	207612	217600	114197	105483
	Pyridoxamine 5'-phosphate	14271	13824.6	8903.43	8337.97	8892.83	10044	8825.83	10542.1	2065.42	5802.67	17523.3	12717.1
	Nicotinamide	290516	245117	170657	227687	271811	307962	208250	223459	265401	257267	203782	210966
	UDP-glucose	1977548	1774648	1774835	1770896	2184743	2536154	1939259	2084906	2225946	2357333	2195333	2434978
	NADP+	168194	103930	86206.2	178144	139495	131840	128917	89597.5	125209	134867	166373	132100
	NAD+	890916	664758	671902	908638	563110	797077	697472	792264	711661	729867	775750	620081
	NADH	38327.7	19315.2	23306.9	33415.1	38771.5	50119.2	29529.6	44905.7	37455.8	30260	33077.7	46530.8
	Phosphate	221200000	202957031	201863051	224524254	233859813	205307692	239101852	209559748	230085759	257266667	208704315	223781343
	Diphosphate	84198710	72162500	78112224	74841418	76825000	87255769	93657407	75805031	84864189	99280000	71963610	66148582
	D-Glucose	2120258	4510156	3227858	1886847	2307827	2385192	1487500	2630189	2225946	2187333	2382379	1971642
	D-Glucose 6-phosphate	4077419	3049258	2603741	2951493	4061776	3753910	4176019	3795597	3670670	3978000	3179787	3391224
	D-Fructose 1-6-bisphosphate	1641161	1176562	1033695	1507369	1148785	1318397	1542593	1881761	1541040	1178667	1269946	2119515
	D-Glyceraldehyde 3-phosphate/Glycerone phosphate	413858	391207	415428	298312	427717	365327	559741	500377	491206	419333	523730	674302
	1-3-Bisphosphoglycerate	166155	209820	258424	213983	236937	211346	220370	149686	205472	262933	185077	106469
	2/3-Phospho-D-glycerate	3160000	2157031	1804090	3752612	2215514	2807885	2677500	3538994	2514891	2799333	3455435	2849022
	Phosphoenolpyruvate	1.14168e+06	1.16676e+06	1.70657e+06	1.12789e+06	1.47701e+06	1.38885e+06	1.57565e+06	1.35786e+06	1.68016e+06	1.89267e+06	1.02383e+06	535301
	Pyruvate	139652	309828	233069	230849	233860	297897	255630	209560	256840	187000	315025	268143
	Lactate	1.40671e+06	2.70609e+06	1.70657e+06	829580	1.22058e+06	1.54987e+06	1.3112e+06	1.26164e+06	1.01452e+06	1.34867e+06	1.15181e+06	1.21256e+06
	Maltose	87358.7	199035	194062	144412	130264	26166.7	203843	190314	238647	103133	226424	87935.2
	Mannitol	372064	1.18637e+06	1.48228e+06	336259	276939	435776	426417	672516	434488	591600	563108	334193
	Citrate	10499355	16766016	12774908	11068097	15590654	15096154	21155556	17962264	14447245	14960000	15554378	18336269
	2-Oxoglutarate	327213	404934	323761	301474	411306	497167	544315	560252	385260	414800	522745	571776
	Succinate	986736	1.4707e+06	1.35551e+06	1.14897e+06	1.3847e+06	1.3184e+06	894704	1.11195e+06	763029	1190000	994299	737394
	Malate	8216000	11667578	9254494	9086381	12410981	13787821	12891667	11226415	9139220	9508667	11419670	10055373
	Fumarate	314981	624559	552929	525998	739530	775942	704083	739874	562908	571200	700932	658528
	2-Hydroxyglutarate/Citramalate	182464	273551	347165	247715	338481	461942	274361	298302	295366	351333	304196	238569
	Itaconate	147806	89516.8	119948	98558.8	92107.9	95910.9	170787	173208	103592	143933	178186	154774
	6-Phospho-D-gluconate	150864	145109	246722	209767	132315	172096	148750	106918	118788	187000	82989.5	140972
	D-Ribulose 5-phosphate	1.28439e+06	1.82367e+06	1.52129e+06	1886847	597984	684359	1.35528e+06	1272327	1.73367e+06	1.71133e+06	1.50622e+06	1.19284e+06
	Glutathione	1.30477e+06	919680	1.0532e+06	1.14897e+06	1107757	946026	826389	937673	803695	946333	891916	802458
	5-Oxoproline	2008129	1990352	1755331	1971175	1784720	1791410	1950278	2747799	1062675	1677333	2825384	2651858
	S-Glutathionyl-L-cysteine	134555	58043.8	108245	102670	85133.2	193231	79774.1	84465.4	124139	68680	143730	72852.2
	Cys-Gly	43424.5	33728.1	13262.5	21187.5	24411.7	27072.4	23579.6	30685.5	7566.08	13940	40854.9	38841.3
	Ascorbate	101732	114715	120923	87596.1	134367	141904	125611	128302	48585.6	95200	111243	209980
	Dehydroascorbate	242606	498078	391049	263526	461565	285820	593898	443711	311418	419333	496165	533329
	gamma-L-Glutamyl-L-cysteine	573897	435328	321811	285662	306685	335135	452861	644717	224735	202867	686165	633883
	gamma-L-Glutamyl-D-alanine	351677	296102	289630	366828	275914	310981	385648	397736	322120	273133	369170	426860
	gamma-Glutamyl-gamma-aminobutyrate	46686.4	31571.1	40372.6	33836.8	46054	52836.5	44955.6	40308.2	61641.6	46466.7	33274.6	20209.3
	gamma-L-Glutamylputrescine	102955	93830.9	86011.2	114897	114878	136872	133324	117610	162665	116733	127979	130128
	(5-L-Glutamyl)-L-glutamine	363910	318652	211615	349963	206166	215372	359204	483270	280384	231200	383937	329264
	Cystathionine	25280	15883.6	14627.8	17076.5	18770.3	20530.8	20825	18496.9	35743.6	23460	12699.5	11435.5
	Dimethylglycine	329252	343164	311084	354179	351815	336141	414296	353899	317839	303733	368186	371654
	Ornithine	35983.2	27257	31888.5	31412.3	24719.4	31400	26775	26729.6	32854.1	27540	24709.8	43277.5
	Putrescine	148826	135305	143352	141250	35591.8	37337.8	106549	127233	60464.4	43180	65170.9	96610.4
	Spermidine	3047871	1.05891e+06	894244	1.45466e+06	1.37444e+06	1.47942e+06	1.13491e+06	1.03925e+06	1.39122e+06	1190000	618237	799501
	Spermine	1.28439e+06	636324	664100	891772	1.00929e+06	1.0366e+06	855037	717421	1.19859e+06	1026800	428238	1.33086e+06
	N1-Acetylspermidine	3.08865e+06	2.05898e+06	1.90161e+06	3541791	1.00519e+06	958103	751463	1.13333e+06	1.02415e+06	1.06647e+06	916527	724578
	N-Glycoloyl-neuraminate	162077	161777	119948	232957	256425	228455	362509	660755	231156	250467	414455	316448
	UDP-N-acetyl-D-glucosamine	9643097	8481055	7245616	9581810	10257009	11674359	9453889	10061006	6891871	9225333	10238325	10351119
	CMP-N-acetylneuraminate	234452	122559	129699	283554	220526	209333	127815	126164	138051	92933.3	118135	154774
	Phosphocreatine	130477	163738	121898	148629	303608	337147	209352	142201	314629	289000	157513	162660
	Creatine	2507613	3010039	2720763	2666884	4031005	3502308	2346944	1988679	2814537	3173333	2087043	2139231
	Creatinine	40468.4	29512.1	47198.9	34469.2	43079.4	34721.2	56965.7	67465.4	43341.7	42386.7	60543.9	42193.1
	N-Acetyl-L-citrulline	86135.5	88438.3	62899.4	82114.7	93543.9	102654	112389	102642	94174.6	86020	100414	111398
	N-Acetylornithine	226297	152953	253548	190793	230783	348218	241306	189245	394891	213067	203782	178434
	Pantothenate	2.61974e+06	1.45109e+06	1.66756e+06	2.44552e+06	1097500	1.38885e+06	2.03843e+06	1881761	1.18788e+06	957667	2.0772e+06	1932209
	Pantetheine	42914.8	77751.2	86303.8	54813.4	66670.6	101647	111287	71207.6	145543	117867	80036.1	63486.9
	Hypotaurine	78286.4	31277	126774	132817	285145	132846	244611	246981	192630	138267	311088	190263
	L-Methionine S-oxide	589187	516707	470039	497537	481054	463955	484815	514277	514750	519067	527668	623039
	Indole-3-acetate	410800	873598	530500	299366	10031.4	30796.2	13552.8	20314.5	7608.88	15300	19295.3	22772.5
	N-formyl kynurenine	32415.5	27060.9	30718.3	24982.3	43284.6	54849.4	34488	35710.7	61320.5	46693.3	26284.9	21589.5
	Tryptamine	12538.1	10785.2	10629.5	7389.27	6451.66	8403.53	16748.1	11333.3	10509	10007.3	16440.4	11829.9
	Glycerol 3-phosphate	279303	231391	451510	374207	290273	269718	201639	445849	272892	154133	345544	332222
	Sphingosine	11824516	9687031	9059458	10541045	7549159	6873782	6655185	9889937	7501866	7004000	5887037	5205134
	Acetylcholine	267071	206879	150178	235065	280016	273744	157565	202076	292155	255000	184093	223781
	Choline	12130323	14903125	15505423	13176306	10154439	10054038	8263889	6725157	13484096	15640000	8348173	11336940
	L-Carnitine	1243613	1656992	1521287	1307090	1487266	1559936	1652778	1582390	1755073	1881333	1348702	1459015
	acyl-C5-OH	612632	810848	154079	277229	83902.3	118756	284278	198868	79727.4	98146.7	331761	363768
	hexanoyl-L-carnitine (acyl-C6)	140671	107852	269151	99296.6	86774.3	43778.8	83630.6	142201	50939.9	61086.7	56409.2	96610.4
	L-octanoylcarnitine (acyl-C8)	2.46684e+06	2.85316e+06	4.95393e+06	1.2333e+06	908771	44584	541009	2.68365e+06	139122	150733	657615	958218
	O-tetradecanoyl-L-carnitine (acyl-C14)	180426	307867	203813	100245	416435	395519	256732	336792	387400	343400	193938	183363
	L-Palmitoylcarnitine (acyl-C16)	529045	1725625	1.0532e+06	471185	3.56944e+06	3.30103e+06	2.21472e+06	2.52327e+06	3.93821e+06	3.47933e+06	1.54559e+06	1.06469e+06
	Hexadecenoyl-carnitine (acyl-C16:1)	96532.9	176484	73528.9	79795.7	346687	405583	231389	308994	341383	334333	143730	132100
	Octadecanoyl-L-carnitine (acyl-C18)	472981	1.96094e+06	1.3165e+06	427966	2.43091e+06	2.90853e+06	2.5012e+06	2.45912e+06	2.96436e+06	2074000	1.47668e+06	1.07454e+06
	O-octadecenoyl-L-carnitine (acyl-C18:1)	662581	1.35305e+06	601688	375261	2.68734e+06	2.80788e+06	2.17065e+06	2245283	2.37577e+06	1.85867e+06	1.3487e+06	1.03511e+06
	acyl-C18:2 (Linoleoyl-CoA)	36187.1	182367	61534.1	26774.2	252322	262673	371324	291887	346734	357000	177202	165618
	acyl-C20:4	98979.4	55298.4	116047	126493	97646.7	130833	128917	242704	111297	95086.7	126995	125199
	Heptanoic acid	497445	675543	580234	556567	595932	570635	531093	593396	592872	531533	583781	481081
	Octanoic acid (caprylate)	2191613	3078672	2974311	2392817	2912991	2848141	3118241	2234591	2825239	3207333	2667871	3095478
	Nonanoic acid (pelargonate)	6.03458e+06	5.66711e+06	8.05502e+06	3.26772e+06	2215514	238519	1.45444e+06	7.79434e+06	363856	145067	1.57513e+06	2.84902e+06
	Decanoic acid (caprate)	10081419	13138281	13262500	13387127	13128972	12580128	15536111	10681132	13484096	13826667	12502570	13308582
	Dodecanoic acid (lauric acid)	8450452	8441836	8279311	7842537	8144065	7799679	9773426	8157862	8390104	9837333	7521231	8113306
	Tetradecanoic acid (myristic acid)	16921290	14020703	13652574	15179104	14359813	14190385	12230556	11547170	14875312	14280000	10730552	9207567
	Hexadecanoic acid (palmitic acid)	102954839	118636719	104344669	108572761	109750000	117750000	122305556	103389937	113437630	112200000	89979124	96610448
	Octadecanoic acid (stearic acid)	64219355	68730859	57243290	62508396	69439953	74876923	79333333	71207547	71808160	64600000	61528395	63388284
	Tetradecenoic acid (myristoleic acid)	479097	388266	524649	431129	488234	438795	597204	453333	577890	649400	485336	436719
	Hexadecenoic acid (Palmitoleic acid)	6065161	4137578	4173787	6271922	4502827	4398013	4363333	5100000	4644522	4692000	3307766	3854560
	Octadecenoic acid (Oleic acid)	47196129	35591016	30815809	48383396	28719626	30192308	30741667	33144654	34887422	30940000	31797874	32039179
	Linoleic acid ((9Z,12Z)-Octadecadienoic acid)	40060645	36571484	38032169	30252799	26257944	28280128	35259259	41163522	34887422	33433333	29139848	33025000
	a-Linolenic acid (Octadecatrienoic acid)	1.16206e+06	879480	975184	1.27547e+06	447206	527359	872667	1.42201e+06	617486	561000	700932	617124
	Arachidonic acid (Eicosatetraenoic acid)	26503226	28433594	36276838	31623134	45028271	46496154	69526852	90238994	49334667	45900000	78756345	74823806
	Docosahexaenoic acid	1630968	3049258	3705699	1886847	3795093	4347692	2963981	3132704	5243815	4918667	2539892	2306821
	Dodecanedioic acid	103974	179426	172608	138088	308736	251603	415398	160377	345664	727600	190000	763025
	Eicosapentaenoic acid	1437290	2666875	2632996	1897388	2061659	2264423	4715926	6051572	3296112	2663333	4134708	3677112
	(8Z-11Z-14Z)-Icosatrienoic acid	7217032	7745703	7060331	7990112	5590070	5625833	6875556	6618239	8122562	7797333	5808280	6190955
	(7Z-10Z-13Z-16Z-19Z)-Docosa-7-10-13-16-19-pentaenoic acid	7339355	10687109	12189798	6430037	14667523	18216026	14875000	15182390	22687526	21986667	10238325	9858209
	Bilirubin	4974.45	10883.2	5041.7	10541	19590.9	13284.6	8407.13	6329.56	45268	43293.3	5316.05	6437.41

## Sheet: Supplementary Figure 5
	Supplementary Figure 5. Seahorse XF Cell Mito Stress Test
	A)	OCR							B)	ECAR
		Time (minutes)	PH-Scr-sh		PH-CFD-sh					Time (minutes)	PH-Scr-sh		PH-CFD-sh
			Mean	SEM	Mean	SEM					Mean	SEM	Mean	SEM
		1.31	15.0929	0.371291	12.2156	0.480454				1.31	2.21007	0.462042	1.59533	0.532651
		7.79	13.6141	0.291745	11.0264	0.455893				7.79	2.43374	0.249509	1.47252	0.449898
		14.27	13.4123	0.318785	10.828	0.460607				14.27	2.46468	0.323072	1.6866	0.401187
		20.85	5.96903	0.188078	6.00655	0.429963				20.85	6.5957	0.587827	3.69752	0.809692
		27.33	5.41109	0.245177	4.33381	0.270024				27.33	4.95123	0.654231	4.89502	1.20655
		33.81	5.23645	0.170372	4.21108	0.278249				33.81	5.02063	0.388359	4.87918	1.18257
		40.39	15.9032	0.533748	13.6422	0.696198				40.39	5.5558	0.715662	4.50563	1.02861
		46.87	15.7645	0.440555	13.6717	0.826325				46.87	5.55748	0.53119	4.80809	1.0741
		53.35	16.3189	0.40982	13.7848	0.982857				53.35	5.69396	0.411682	5.14598	1.07912
		59.94	4.38234	0.165843	3.61546	0.25442				59.94	7.14129	0.672269	6.62467	1.49746
		66.42	4.52968	0.183407	3.68057	0.252209				66.42	6.64851	0.629472	6.4352	1.53249
		72.92	4.57887	0.171293	3.69465	0.248734				72.92	6.98679	0.596568	6.78563	1.49212

[truncated: 3 more sheets: Supplementary Figure 6, Supplementary Figure 7, Supplementary Figure 8]
